# Supplementary material for: The Role of Paraclinical Investigations in Detecting Inflammation in Children and Adolescents with Obesity and Metabolic Syndrome
Source: Life (Basel). 2024 Sep 23;14(9):1206. doi: 10.3390/life14091206 (PMC11433473; doi:10.3390/life14091206)
Supplement: Supplementary file 1 [file life-14-01206-s001.zip]

Archive with 1 entries (1 files):
- life-3204903-supplementary.pdf
